# Supplementary material for: Drug-Delivery Silver Nanoparticles: A New Perspective for Phenindione as an Anticoagulant
Source: Biomedicines. 2023 Aug 4;11(8):2201. doi: 10.3390/biomedicines11082201 (PMC10452578; doi:10.3390/biomedicines11082201)
Supplement: Supplementary file 1 [file biomedicines-11-02201-s001.zip]

Archive with 1 entries (1 files):
- biomedicines-2505888-supplementary.pdf
